# Supplementary material for: The Role of Photobionts as Drivers of Diversification in an Island Radiation of Lichen-Forming Fungi
Source: Front Microbiol. 2022 Jan 3;12:784182. doi: 10.3389/fmicb.2021.784182 (PMC8763358; doi:10.3389/fmicb.2021.784182)
Supplement: Supplementary file 2 [file Table_1.xlsx]

## Sheet: Hoja1 (2)
Orden filogenia	Collector/Herbaria number	DNA isolate code	Species	Island	lat_lon	Collection date
235	TFC 11650	IPV 188	Ramalina maderensis	La Palma	27.76 N 18.12 W	2011
231	TFC 14894	IPV 195	Ramalina maderensis	Porto Santo	27.75 N 18.13 W	2016
221	TFC 14902	IPV 203	Ramalina maderensis	Porto Santo	27.75 N 18.13 W	2016
222	TFC 14908	IPV 209	Ramalina maderensis	Porto Santo	27.75 N 18.14 W	2016
229	TFC 14913	IPV 214	Ramalina maderensis	Porto Santo	27.75 N 18.13 W	2016
83	TFC 14927	IPV 259	Ramalina erosa	Porto Santo	27.75 N 18.13 W	2016
76	TFC 14933	IPV 265	Ramalina erosa	Porto Santo	27.79 N 17.92 W	2016
165	TFC 14961	IPV 293	Ramalina decipiens	Porto Santo	27.79 N 17.92 W	2016
190	TFC 14962	IPV 294	Ramalina portosantana	Porto Santo	27.83 N 17.92 W	2016
186	TFC 14963	IPV 295	Ramalina portosantana	Porto Santo	27.83 N 17.92 W	2016
188	TFC 14964	IPV 296	Ramalina portosantana	Porto Santo	27.83 N 17.92 W	2016
166	TFC 14965	IPV 297	Ramalina decipiens	Porto Santo	27.83 N 17.92 W	2016
153	SPO 5818	S 4136	Ramalina decipiens	El Hierro	28.03 N 15.76 W	2018
256	SPO 5853	S 4146	Ramalina maderensis	El Hierro	28.03 N 15.76 W	2018
258	SPO 5910	S 4158	Ramalina maderensis	El Hierro	28.13 N 17.15 W	2018
257	SPO 5911	S 4159	Ramalina maderensis	El Hierro	28.1 N 17.28 W	2018
143	SPO 5912	S 4160	Ramalina decipiens	El Hierro	28.13 N 17.15 W	2018
252	SPO 5930	S 4166	Ramalina maderensis	El Hierro	28.08 N 17.24 W	2018
68	SPO 5934	S 4168	Ramalina hamulosa	El Hierro	28.13 N 17.33 W	2018
42	SPO 5998	S 4193	Ramalina papyracea nom. prov.	El Hierro	28.13 N 17.33 W	2018
40	SPO 5996	S 4194	Ramalina papyracea nom. prov.	El Hierro	28.13 N 17.33 W	2018
46	SPO 6021	S 4200	Ramalina papyracea nom. prov.	El Hierro	28.13 N 17.32 W	2018
44	SPO 6026	S 4209	Ramalina papyracea nom. prov.	El Hierro	28.13 N 17.32 W	2018
144	SPO 6044	S 4219	Ramalina decipiens	El Hierro	28.08 N 17.24 W	2018
36	SPO 6042	S 4221	Ramalina sabinosae nom. prov.	El Hierro	28.13 N 17.32 W	2018
260	SPO 6047	S 4224	Ramalina maderensis	El Hierro	28.13 N 17.32 W	2018
34	SPO 6060	S 4228	Ramalina sabinosae nom. prov.	El Hierro	28.08 N 17.24 W	2018
141	SPO 6067	S 4234	Ramalina decipiens	El Hierro	28.19 N 17.22 W	2018
69	SPO 6063	S 4236	Ramalina hamulosa	El Hierro	28.19 N 17.23 W	2018
250	SPO 6090	S 4248	Ramalina maderensis	Lanzarote	28.19 N 17.23 W	2018
208	SPO 6094	S 4250	Ramalina maderensis	Lanzarote	28.19 N 17.22 W	2018
281	SPO 6101	S 4252	Ramalina maderensis	Lanzarote	28.11 N 17.22 W	2018
168	SPO 6106	S 4254	Ramalina decipiens	Lanzarote	28.08 N 17.24 W	2018
157	SPO 6108	S 4256	Ramalina decipiens	Lanzarote	28.11 N 17.22 W	2018
181	SPO 6118	S 4259	Ramalina decipiens	Lanzarote	28.5 N 17.82 W	2018
169	SPO 6110	S 4261	Ramalina decipiens	Lanzarote	28.5 N 17.82 W	2018
291	SPO 6132	S 4265	Ramalina maderensis	Lanzarote	28.5 N 17.82 W	2018
171	SPO 6205	S 4299	Ramalina decipiens	Lanzarote	28.49 N 17.83 W	2018
7	SPO 6222	S 4305	Ramalina pluviariae	Lanzarote	28.49 N 17.83 W	2018
179	SPO 6221	S 4306	Ramalina decipiens	Lanzarote	28.49 N 17.83 W	2018
175	SPO 6227	S 4308	Ramalina decipiens	Lanzarote	28.48 N 17.85 W	2018
3	SPO 6226	S 4309	Ramalina delicatta	Lanzarote	28.49 N 17.83 W	2018
277	SPO 6234	S 4313	Ramalina maderensis	Lanzarote	28.47 N 17.84 W	2018
279	SPO 6229	S 4314	Ramalina maderensis	Lanzarote	28.49 N 17.85 W	2018
174	SPO 6247	S 4321	Ramalina decipiens	Lanzarote	28.49 N 17.85 W	2018
270	SPO 6288	S 4335	Ramalina maderensis	Lanzarote	28.49 N 17.85 W	2018
176	SPO 6296	S 4341	Ramalina decipiens	Lanzarote	28.49 N 17.85 W	2018
155	SPO 6314	S 4348	Ramalina decipiens	Lanzarote	29 N 13.72 W	2018
180	SPO 6322	S 4349	Ramalina decipiens	Lanzarote	29 N 13.74 W	2018
289	SPO 6320	S 4350	Ramalina maderensis	Lanzarote	29.11 N 13.54 W	2018
273	SPO 6331	S 4356	Ramalina maderensis	Lanzarote	29.11 N 13.54 W	2018
284	SPO 6337	S 4357	Ramalina maderensis	Lanzarote	29.11 N 13.54 W	2018
8	SPO 6358	S 4362	Ramalina pluviariae	Lanzarote	29.11 N 13.53 W	2018
283	SPO 6403	S 4376	Ramalina maderensis	Fuerteventura	29.11 N 13.53 W	2018
4	SPO 6412	S 4384	Ramalina pluviariae	Fuerteventura	29.11 N 13.53 W	2018
158	SPO 6466	S 4394	Ramalina decipiens	Fuerteventura	29.11 N 13.53 W	2018
177	SPO 6450	S 4398	Ramalina decipiens	Fuerteventura	29.01 N 13.66 W	2018
282	SPO 6541	S 4410	Ramalina maderensis	Fuerteventura	29.18 N 13.48 W	2018
126	SPO 6512	S 4421	Ramalina decipiens	Fuerteventura	29.18 N 13.48 W	2018
11	SPO 6505	S 4423	Ramalina pluviariae	Fuerteventura	29.18 N 13.48 W	2018
167	SPO 6490	S 4425	Ramalina decipiens	Fuerteventura	29.18 N 13.48 W	2018
12	SPO 6559	S 4429	Ramalina pluviariae	Fuerteventura	29.18 N 13.48 W	2018
10	SPO 6555	S 4431	Ramalina pluviariae	Fuerteventura	29.18 N 13.48 W	2018
271	SPO 6547	S 4434	Ramalina maderensis	Fuerteventura	29.19 N 13.48 W	2018
172	SPO 6566	S 4442	Ramalina decipiens	Fuerteventura	29.18 N 13.48 W	2018
287	SPO 6564	S 4444	Ramalina maderensis	Fuerteventura	29 N 13.64 W	2018
89	SPO 6799	S 4949	Ramalina erosa	Porto Santo	29 N 13.64 W	2018
223	SPO 6801	S 4951	Ramalina maderensis	Porto Santo	29 N 13.64 W	2018
14	SPO 6802	S 4952	Ramalina nematodes	Porto Santo	29 N 13.64 W	2018
82	SPO 6803	S 4953	Ramalina erosa	Porto Santo	29 N 13.64 W	2018
219	SPO 6807	S 4955	Ramalina maderensis	Porto Santo	29 N 13.64 W	2018
80	SPO 6809	S 4957	Ramalina erosa	Porto Santo	29.2 N 13.43 W	2018
107	SPO 6823	S 4965	Ramalina sampaiana nom. prov.	Porto Santo	29.2 N 13.43 W	2018
18	SPO 6891	S 4993	Ramalina nematodes	Porto Santo	29.18 N 13.48 W	2018
98	SPO 6927	S 5012	Ramalina sampaiana nom. prov.	Porto Santo	32.74 N 16.7 W	2018
22	SPO 6968	S 5023	Ramalina nematodes	Porto Santo	32.74 N 16.7 W	2018
106	SPO 6984	S 5033	Ramalina sampaiana nom. prov.	Porto Santo	32.74 N 16.7 W	2018
20	SPO 6986	S 5035	Ramalina nematodes	Porto Santo	32.74 N 16.7 W	2018
163	SPO 6998	S 5040	Ramalina decipiens	Porto Santo	32.75 N 16.69 W	2018
26	SPO 7016	S 5049	Ramalina nematodes	Porto Santo	32.75 N 16.69 W	2018
88	SPO 7018	S 5050	Ramalina erosa	Porto Santo	33.04 N 16.37 W	2018
100	SPO 7021	S 5052	Ramalina sampaiana nom. prov.	Porto Santo	33.07 N 16.34 W	2018
105	SPO 7037	S 5061	Ramalina sampaiana nom. prov.	Porto Santo	33.09 N 16.3 W	2018
94	SPO 7053	S 5070	Ramalina sampaiana nom. prov.	Porto Santo	33.09 N 16.32 W	2018
84	SPO 7058	S 5072	Ramalina erosa	Porto Santo	33.08 N 16.32 W	2018
79	SPO 7059	S 5073	Ramalina erosa	Porto Santo	33.09 N 16.3 W	2018
96	SPO 7062	S 5075	Ramalina sampaiana nom. prov.	Porto Santo	33.09 N 16.32 W	2018
91	SPO 7083	S 5081	Ramalina sampaiana nom. prov.	Porto Santo	33.07 N 16.34 W	2018
72	SPO 7097	S 5089	Ramalina erosa	Porto Santo	33.07 N 16.34 W	2018
90	SPO 7111	S 5097	Ramalina sampaiana nom. prov.	Porto Santo	33.07 N 16.34 W	2018
248	SPO 7127	S 5105	Ramalina maderensis	Porto Santo	33.07 N 16.34 W	2018
240	SPO 7150	S 5116	Ramalina maderensis	Porto Santo	33.09 N 16.32 W	2018
70	SPO 7152	S 5117	Ramalina erosa	Porto Santo	33.08 N 16.33 W	2018
13	SPO 7165	S 5125	Ramalina nematodes	Porto Santo	33.09 N 16.32 W	2018
185	SPO 7185	S 5131	Ramalina portosantana	Porto Santo	33.09 N 16.32 W	2018
184	SPO 7188	S 5134	Ramalina portosantana	Porto Santo	33.07 N 16.34 W	2018
97	SPO 7189	S 5135	Ramalina sampaiana nom. prov.	Porto Santo	33.09 N 16.32 W	2018
30	SPO 7206	S 5138	Ramalina sp. 2	Porto Santo	33.08 N 16.33 W	2018
241	SPO 7242	S 5143	Ramalina maderensis	Madeira	33.08 N 16.33 W	2018
245	SPO 7246	S 5146	Ramalina maderensis	Madeira	33.08 N 16.33 W	2018
199	SPO 7713	S 5208	Ramalina fortunata nom. prov.	Tenerife	33.08 N 16.33 W	2018
207	SPO 7819	S 5210	Ramalina fortunata nom. prov.	Tenerife	33.08 N 16.33 W	2018
195	SPO 7723	S 5214	Ramalina fortunata nom. prov.	Tenerife	33.08 N 16.33 W	2018
113	SPO 7816	S 5215	Ramalina decipiens	Tenerife	33.08 N 16.33 W	2018
121	SPO 7815	S 5216	Ramalina decipiens	Tenerife	33.08 N 16.33 W	2018
201	SPO 7922	S 5218	Ramalina fortunata nom. prov.	Tenerife	33.08 N 16.33 W	2018
203	SPO 7628	S 5219	Ramalina fortunata nom. prov.	Tenerife	33.08 N 16.33 W	2018
196	SPO 7817	S 5220	Ramalina fortunata nom. prov.	Tenerife	33.08 N 16.33 W	2018
66	SPO 7801	S 5222	Ramalina hamulosa	La Gomera	33.08 N 16.33 W	2018
56	SPO 8104	S 5223	Ramalina hamulosa	La Gomera	33.08 N 16.33 W	2018
61	SPO 7592	S 5224	Ramalina hamulosa	La Gomera	33.07 N 16.34 W	2018
54	SPO 7593	S 5226	Ramalina hamulosa	La Gomera	33.07 N 16.34 W	2018
52	SPO 8142	S 5227	Ramalina hamulosa	Tenerife	33.07 N 16.34 W	2018
53	SPO 8131	S 5228	Ramalina hamulosa	Tenerife	33.07 N 16.34 W	2018
59	SPO 8128	S 5230	Ramalina hamulosa	La Gomera	33.07 N 16.34 W	2018
50	SPO 7938	S 5234	Ramalina gomerana nom. prov.	La Gomera	33.07 N 16.34 W	2018
212	MB 81	S 5237	Ramalina maderensis	La Palma	33.07 N 16.34 W	2018
218	MB 77	S 5238	Ramalina maderensis	La Palma	33.07 N 16.34 W	2018
278	MB 78	S 5239	Ramalina maderensis	La Palma	33.07 N 16.34 W	2018
138	MB 66	S 5241	Ramalina decipiens	La Palma	33.07 N 16.34 W	2018
213	MB 70	S 5242	Ramalina maderensis	La Palma	33.07 N 16.34 W	2018
67	SPO 7850	S 5243	Ramalina hamulosa	La Gomera	33.09 N 16.3 W	2018
119	SPO 7645	S 5245	Ramalina decipiens	La Gomera	33.05 N 16.37 W	2018
117	SPO 7667	S 5246	Ramalina decipiens	La Gomera	33.09 N 16.3 W	2018
198	SPO 7809	S 5247	Ramalina fortunata nom. prov.	Tenerife	33.05 N 16.37 W	2018
133	SPO 7844	S 5249	Ramalina decipiens	La Gomera	33.09 N 16.3 W	2018
123	SPO 8023	S 5250	Ramalina decipiens	Tenerife	33.09 N 16.3 W	2018
120	SPO 7484	S 5252	Ramalina decipiens	Tenerife	33.05 N 16.37 W	2018
39	SPO 8164	S 5253	Ramalina papyracea nom. prov.	Tenerife	33.09 N 16.3 W	2018
140	SPO 7786	S 5254	Ramalina decipiens	La Gomera	16.82 N 22.91 W	2018
132	SPO 7573	S 5255	Ramalina decipiens	La Gomera	16.82 N 22.91 W	2018
134	SPO 7587	S 5256	Ramalina decipiens	La Gomera	16.82 N 22.91 W	2018
294	SPO 4933	S 5357	Ramalina maderensis	Sao Vicente	16.82 N 22.91 W	2017
302	SPO 4883	S 5358	Ramalina maderensis	Sao Vicente	16.82 N 22.91 W	2017
298	SPO 5171	S 5360	Ramalina maderensis	Sao Vicente	16.89 N 24.96 W	2017
299	SPO 4862	S 5361	Ramalina maderensis	Sao Vicente	16.89 N 24.96 W	2017
303	SPO 5160	S 5362	Ramalina maderensis	Sao Vicente	16.89 N 24.96 W	2017
295	SPO 5096	S 5364	Ramalina maderensis	Sao Vicente	16.89 N 24.96 W	2017
300	SPO 4833	S 5365	Ramalina maderensis	Sal	16.89 N 24.96 W	2017
293	SPO 4798	S 5366	Ramalina maderensis	Sao Vicente	16.89 N 24.96 W	2017
297	SPO 5211	S 5367	Ramalina maderensis	Sal	16.89 N 24.96 W	2017
301	SPO 5222	S 5370	Ramalina maderensis	Sal	28.56 N 16.21 W	2017
304	SPO 5217	S 5371	Ramalina maderensis	Sal	28.56 N 16.21 W	2017
306	SPO 5024	S 5372	Ramalina maderensis	Sal	28.56 N 16.21 W	2017
131	SPO 7621	S 5482	Ramalina decipiens	Tenerife	28.56 N 16.21 W	2018
122	SPO 7740	S 5499	Ramalina decipiens	La Gomera	28.56 N 16.3 W	2018
48	SPO 7828	S 5520	Ramalina gomerana nom. prov.	La Gomera	28.56 N 16.3 W	2018
130	SPO 7843	S 5524	Ramalina decipiens	La Gomera	28.56 N 16.3 W	2018
49	SPO 7855	S 5525	Ramalina gomerana nom. prov.	La Gomera	28.56 N 16.29 W	2018
183	SPO 7897	S 5530	Ramalina sp. 1	Tenerife	28.56 N 16.29 W	2018
128	SPO 8030	S 5579	Ramalina decipiens	Tenerife	28.56 N 16.29 W	2018
124	SPO 8072	S 5590	Ramalina decipiens	Tenerife	28.37 N 16.84 W	2018
115	SPO 8163	S 5614	Ramalina decipiens	Tenerife	28.56 N 16.3 W	2018
41	MB 101	S 5635	Ramalina papyracea nom. prov.	La Palma	28.35 N 16.85 W	2018
146	MB 214	S 5899	Ramalina decipiens	La Palma	28.35 N 16.85 W	2018
136	MB 227	S 5903	Ramalina decipiens	La Palma	28.56 N 16.21 W	2018
151	MB 159	S 5921	Ramalina decipiens	La Palma	28.33 N 16.86 W	2018
137	MB 163	S 5924	Ramalina decipiens	La Palma	28.54 N 16.22 W	2018
197	TFC 11829	S 594	Ramalina fortunata nom. prov.	Tenerife	27.75 N 18.13 W	2011
249	TFC 10870	S 596	Ramalina maderensis	Madeira	27.77 N 18.13 W	2011
272	TFC 10556	S 597	Ramalina maderensis	Lanzarote	27.77 N 18.13 W	2010
209	TFC 12227	S 599	Ramalina maderensis	Gran Canaria	27.75 N 18.14 W	2011
189	TFC 11044	S 601	Ramalina portosantana	Porto Santo	27.75 N 18.14 W	2011
187	TFC 11166	S 602	Ramalina portosantana	Porto Santo	27.75 N 18.13 W	2011
211	TFC 11670	S 603	Ramalina maderensis	La Palma	27.75 N 18.13 W	2011
217	TFC 11691	S 604	Ramalina maderensis	La Palma	27.75 N 18.13 W	2011
268	TFC 12087	S 607	Ramalina maderensis	Fuerteventura	27.75 N 18.13 W	2011
267	TFC 12071	S 608	Ramalina maderensis	Fuerteventura	27.75 N 18.13 W	2011
102	TFC 11012	S 611	Ramalina sampaiana nom. prov.	Porto Santo	27.75 N 18.13 W	2011
111		S 6140	Ramalina decipiens	Gran Canaria	28.35 N 16.85 W	2019
266		S 6141	Ramalina maderensis	Gran Canaria	28.37 N 16.84 W	2019
265		S 6157	Ramalina maderensis	Gran Canaria	28.54 N 16.22 W	2019
286		S 6159	Ramalina maderensis	Gran Canaria	28.33 N 16.86 W	2019
276		S 6164	Ramalina maderensis	Gran Canaria	28.63 N 13.92 W	2011
27	TFC 11852	S 618	Ramalina sp. 2	Tenerife	28.64 N 13.93 W	2011
112	TFC 11825	S 619	Ramalina decipiens	Tenerife	28.57 N 13.96 W	2011
170	TFC 11901	S 620	Ramalina decipiens	Fuerteventura	28.64 N 13.93 W	2011
156	TFC 12065	S 622	Ramalina decipiens	Fuerteventura	28.64 N 13.93 W	2011
31	TFC 10857	S 623	Ramalina sp. 2	Madeira	28.63 N 13.92 W	2011
32	TFC 10886	S 624	Ramalina sp. 2	Madeira	28.63 N 13.92 W	2011
33	TFC 10893	S 625	Ramalina sp. 2	Madeira	28.33 N 16.86 W	2019
1	SPO 6211	S 6266	Ramalina delicatta	Lanzarote	28.35 N 16.85 W	2018
109	TFC 11021	S 628	Ramalina sampaiana nom. prov.	Porto Santo	28.65 N 13.96 W	2011
191	TFC 11329	S 633	Ramalina portosantana	Porto Santo	28.63 N 13.92 W	2011
164	TFC 11357	S 635	Ramalina decipiens	Porto Santo	28.09 N 14.38 W	2011
125	TFC 11985	S 638	Ramalina decipiens	Fuerteventura	28.65 N 13.96 W	2011
37		S 639	Ramalina sabinosae nom. prov.	El Hierro	28.65 N 13.96 W	2011
147		S 640	Ramalina decipiens	El Hierro	28.65 N 13.96 W	2011
139		S 642	Ramalina decipiens	El Hierro	28.55 N 13.96 W	2011
210		S 645	Ramalina maderensis	El Hierro	28.55 N 13.96 W	2011
38		S 647	Ramalina sabinosae nom. prov.	El Hierro	28.55 N 13.96 W	2011
148		S 650	Ramalina decipiens	El Hierro	28.55 N 13.96 W	2011
142	TFC 10526	S 660	Ramalina decipiens	Lanzarote	28.55 N 13.96 W	2010
51	TFC 12597	S 847	Ramalina hamulosa	La Gomera	28.05 N 15.57 W	2012
118	TFC 12567	S 866	Ramalina decipiens	La Gomera	28.02 N 15.5 W	2012
29	TFC 12593	S 868	Ramalina sp. 2	La Gomera	28.06 N 15.47 W	2012
114	TFC 11834	S 895	Ramalina decipiens	Tenerife	28.06 N 15.47 W	2011

## Sheet: Hoja1
Orden filogenia	Collector number	DNA isolate code	Species	Island	Día	Mes	Año	Locality	LAT	LONG	Altitud	Collection date	Collectors
272	TFC 10556	S 597	Ramalina maderensis	Lanzarote	¿?	03	2010	Timanfaya C 47 L 43	29.0035	-13.7174		¿?/03/2010	Israel Pérez-Vargas
31	TFC 10857	S 623	Ramalina sp. 1	Madeira	¿?	07	2011	Punta San Lorenzo	32.7439	-16.6994		¿?/07/2011	Israel Pérez-Vargas
249	TFC 10870	S 596	Ramalina maderensis	Madeira	¿?	07	2011	Punta San Lorenzo	32.7439	-16.6994		¿?/07/2011	Israel Pérez-Vargas
32	TFC 10886	S 624	Ramalina sp. 1	Madeira	¿?	07	2011	Punta San Lorenzo	32.7439	-16.6994		¿?/07/2011	Israel Pérez-Vargas
33	TFC 10893	S 625	Ramalina sp. 1	Madeira	¿?	07	2011	Punta San Lorenzo	32.7439	-16.6994		¿?/07/2011	Israel Pérez-Vargas
102	TFC 11012	S 611	Ramalina sampaiana	Porto Santo	¿?	07	2011	Branco-Cha	33.0942	-16.3172		¿?/07/2011	Israel Pérez-Vargas
83	TFC 14927	IPV 259	Ramalina erosa	Porto Santo	¿?	02	2016	Pico Juliana	33.0844	-16.3192		¿?/02/2016	Israel Pérez-Vargas
153	SPO 5818	S 4136	Ramalina decipiens	El Hierro	15	03	2018	Depósito de agua de Gorona del Viento. Roquedos de roca volcánica alrededor del depósito	27.7947	-17.9222		15/03/2018	Sergio Pérez-Ortega & Israel Pérez-Vargas
256	SPO 5853	S 4146	Ramalina maderensis	El Hierro	15	03	2018	Depósito de agua de Gorona del Viento. Roquedos de roca volcánica alrededor del depósito	27.7947	-17.9222		15/03/2018	Sergio Pérez-Ortega & Israel Pérez-Vargas
258	SPO 5910	S 4158	Ramalina maderensis	El Hierro	15	03	2018	Roquedos y vallas de separación a lo largo de camino rural. En roca volcánica	27.8269	-17.9181		15/03/2018	Sergio Pérez-Ortega & Israel Pérez-Vargas
257	SPO 5911	S 4159	Ramalina maderensis	El Hierro	15	03	2018	Roquedos y vallas de separación a lo largo de camino rural. En roca volcánica	27.8269	-17.9181		15/03/2018	Sergio Pérez-Ortega & Israel Pérez-Vargas
143	SPO 5912	S 4160	Ramalina decipiens	El Hierro	15	03	2018	Roquedos y vallas de separación a lo largo de camino rural. En roca volcánica	27.8269	-17.9181		15/03/2018	Sergio Pérez-Ortega & Israel Pérez-Vargas
252	SPO 5930	S 4166	Ramalina maderensis	El Hierro	15	03	2018	Roquedos y vallas de separación a lo largo de camino rural. En roca volcánica	27.8269	-17.9181		15/03/2018	Sergio Pérez-Ortega & Israel Pérez-Vargas
209	TFC 12227	S 599	Ramalina maderensis	Gran Canaria	15	09	2011	Hacia Valleseco.	28.0461	-15.5731		15/09/2011	Israel Pérez-Vargas
68	SPO 5934	S 4168	Ramalina hamulosa	El Hierro	16	03	2018	Sabinar de la Dehesa. Roquedos y troncos de Juniperus turbinata. En roca volcánica	27.7503	-18.1267		16/03/2018	Sergio Pérez-Ortega & Israel Pérez-Vargas
40	SPO 5996	S 4194	Ramalina papyracea	El Hierro	16	03	2018	Crta. HI-500 desde el Pozo de la Salud hacia El Verodal. Malpaís. Sobre escorías volcánicas	27.7661	-18.1306		16/03/2018	Sergio Pérez-Ortega & Israel Pérez-Vargas
42	SPO 5998	S 4193	Ramalina papyracea	El Hierro	16	03	2018	Crta. HI-500 desde el Pozo de la Salud hacia El Verodal. Malpaís. Sobre escorías volcánicas	27.7661	-18.1306		16/03/2018	Sergio Pérez-Ortega & Israel Pérez-Vargas
46	SPO 6021	S 4200	Ramalina papyracea	El Hierro	16	03	2018	Crta. de la montaña HI-500. Rocas volcánicas y troncos muertos de sabina cerca de la carretera. Sobre escorías volcánicas	27.7536	-18.1442		16/03/2018	Sergio Pérez-Ortega & Israel Pérez-Vargas
44	SPO 6026	S 4209	Ramalina papyracea	El Hierro	16	03	2018	Crta. de la montaña HI-500. Rocas volcánicas y troncos muertos de sabina cerca de la carretera. Sobre escorías volcánicas	27.7536	-18.1442		16/03/2018	Sergio Pérez-Ortega & Israel Pérez-Vargas
36	SPO 6042	S 4221	Ramalina sabinosae	El Hierro	16	03	2018	Sabinar de la Dehesa. Roquedos y troncos de Juniperus turbinata. En roca volcánica	27.7503	-18.1267		16/03/2018	Sergio Pérez-Ortega & Israel Pérez-Vargas
144	SPO 6044	S 4219	Ramalina decipiens	El Hierro	16	03	2018	Sabinar de la Dehesa. Roquedos y troncos de Juniperus turbinata. En roca volcánica	27.7503	-18.1267		16/03/2018	Sergio Pérez-Ortega & Israel Pérez-Vargas
260	SPO 6047	S 4224	Ramalina maderensis	El Hierro	16	03	2018	Sabinar de la Dehesa. Roquedos y troncos de Juniperus turbinata. En roca volcánica	27.7503	-18.1267		16/03/2018	Sergio Pérez-Ortega & Israel Pérez-Vargas
34	SPO 6060	S 4228	Ramalina sabinosae	El Hierro	16	03	2018	Sabinar de la Dehesa. Roquedos y troncos de Juniperus turbinata. En roca volcánica	27.7503	-18.1267		16/03/2018	Sergio Pérez-Ortega & Israel Pérez-Vargas
69	SPO 6063	S 4236	Ramalina hamulosa	El Hierro	16	03	2018	Sabinar de la Dehesa. Roquedos y troncos de Juniperus turbinata. En roca volcánica	27.7503	-18.1267		16/03/2018	Sergio Pérez-Ortega & Israel Pérez-Vargas
141	SPO 6067	S 4234	Ramalina decipiens	El Hierro	16	03	2018	Sabinar de la Dehesa. Roquedos y troncos de Juniperus turbinata. En roca volcánica	27.7503	-18.1267		16/03/2018	Sergio Pérez-Ortega & Israel Pérez-Vargas
250	SPO 6090	S 4248	Ramalina maderensis	Lanzarote	17	03	2018	Barranco de la Poceta. Roquedos . Rocas volcánicas	29.1142	-13.5378		17/03/2018	Sergio Pérez-Ortega & Israel Pérez-Vargas
208	SPO 6094	S 4250	Ramalina maderensis	Lanzarote	17	03	2018	Barranco de la Poceta. Roquedos . Rocas volcánicas	29.1142	-13.5378		17/03/2018	Sergio Pérez-Ortega & Israel Pérez-Vargas
281	SPO 6101	S 4252	Ramalina maderensis	Lanzarote	17	03	2018	Barranco de la Poceta. Roquedos . Rocas volcánicas	29.1142	-13.5378		17/03/2018	Sergio Pérez-Ortega & Israel Pérez-Vargas
168	SPO 6106	S 4254	Ramalina decipiens	Lanzarote	17	03	2018	Roquedos volcánicos verticales cerca del mirador de la Peñas del Chache. Rocas volcánicas	29.1094	-13.5267		17/03/2018	Sergio Pérez-Ortega & Israel Pérez-Vargas
157	SPO 6108	S 4256	Ramalina decipiens	Lanzarote	17	03	2018	Roquedos volcánicos verticales cerca del mirador de la Peñas del Chache. Rocas volcánicas	29.1094	-13.5267		17/03/2018	Sergio Pérez-Ortega & Israel Pérez-Vargas
169	SPO 6110	S 4261	Ramalina decipiens	Lanzarote	17	03	2018	Roquedos volcánicos verticales cerca del mirador de la Peñas del Chache. Rocas volcánicas	29.1094	-13.5267		17/03/2018	Sergio Pérez-Ortega & Israel Pérez-Vargas
181	SPO 6118	S 4259	Ramalina decipiens	Lanzarote	17	03	2018	Roquedos volcánicos verticales cerca del mirador de la Peñas del Chache. Rocas volcánicas	29.1094	-13.5267		17/03/2018	Sergio Pérez-Ortega & Israel Pérez-Vargas
291	SPO 6132	S 4265	Ramalina maderensis	Lanzarote	17	03	2018	Malpaís en la crta. LZ-409 desde Masdache a La Vegueta. Rocas volcánicas	29.0108	-13.6589		17/03/2018	Sergio Pérez-Ortega & Israel Pérez-Vargas
270	SPO 6288	S 4335	Ramalina maderensis	Lanzarote	17	03	2018	Malpaís enfrente de Bodegas El Grifo. En rocas volcánicas	29.0011	-13.6433		17/03/2018	Sergio Pérez-Ortega & Israel Pérez-Vargas
176	SPO 6296	S 4341	Ramalina decipiens	Lanzarote	17	03	2018	Malpaís enfrente de Bodegas El Grifo. En rocas volcánicas	29.0011	-13.6433		17/03/2018	Sergio Pérez-Ortega & Israel Pérez-Vargas
155	SPO 6314	S 4348	Ramalina decipiens	Lanzarote	17	03	2018	Malpaís enfrente de Bodegas El Grifo. En rocas volcánicas	29.0011	-13.6433		17/03/2018	Sergio Pérez-Ortega & Israel Pérez-Vargas
289	SPO 6320	S 4350	Ramalina maderensis	Lanzarote	17	03	2018	Malpaís enfrente de Bodegas El Grifo. En rocas volcánicas	29.0011	-13.6433		17/03/2018	Sergio Pérez-Ortega & Israel Pérez-Vargas
180	SPO 6322	S 4349	Ramalina decipiens	Lanzarote	17	03	2018	Malpaís enfrente de Bodegas El Grifo. En rocas volcánicas	29.0011	-13.6433		17/03/2018	Sergio Pérez-Ortega & Israel Pérez-Vargas
273	SPO 6331	S 4356	Ramalina maderensis	Lanzarote	17	03	2018	Malpaís enfrente de Bodegas El Grifo. En rocas volcánicas	29.0011	-13.6433		17/03/2018	Sergio Pérez-Ortega & Israel Pérez-Vargas
171	SPO 6205	S 4299	Ramalina decipiens	Lanzarote	18	03	2018	Cumbre del volcán de la Corona. En rocas volcánicas	29.1847	-13.4814		18/03/2018	Sergio Pérez-Ortega & Israel Pérez-Vargas
1	SPO 6211	S 6266	Ramalina delicatta	Lanzarote	18	03	2018	Cumbre del volcán de la Corona. En rocas volcánicas	29.1847	-13.4814		18/03/2018	Israel Pérez-Vargas
179	SPO 6221	S 4306	Ramalina decipiens	Lanzarote	18	03	2018	Cumbre del volcán de la Corona. En rocas volcánicas	29.1847	-13.4814		18/03/2018	Sergio Pérez-Ortega & Israel Pérez-Vargas
7	SPO 6222	S 4305	Ramalina pluviariae	Lanzarote	18	03	2018	Cumbre del volcán de la Corona. En rocas volcánicas	29.1847	-13.4814		18/03/2018	Sergio Pérez-Ortega & Israel Pérez-Vargas
3	SPO 6226	S 4309	Ramalina delicatta	Lanzarote	18	03	2018	Cumbre del volcán de la Corona. En rocas volcánicas	29.1847	-13.4814		18/03/2018	Sergio Pérez-Ortega & Israel Pérez-Vargas
175	SPO 6227	S 4308	Ramalina decipiens	Lanzarote	18	03	2018	Cumbre del volcán de la Corona. En rocas volcánicas	29.1847	-13.4814		18/03/2018	Sergio Pérez-Ortega & Israel Pérez-Vargas
279	SPO 6229	S 4314	Ramalina maderensis	Lanzarote	18	03	2018	Subida al volcán de la Corona. En rocas volcánicas	29.1867	-13.4808		18/03/2018	Sergio Pérez-Ortega & Israel Pérez-Vargas
277	SPO 6234	S 4313	Ramalina maderensis	Lanzarote	18	03	2018	Cumbre del volcán de la Corona. En rocas volcánicas	29.1847	-13.4814		18/03/2018	Sergio Pérez-Ortega & Israel Pérez-Vargas
174	SPO 6247	S 4321	Ramalina decipiens	Lanzarote	18	03	2018	Cumbre del volcán de la Corona. En rocas volcánicas	29.1847	-13.4814		18/03/2018	Sergio Pérez-Ortega & Israel Pérez-Vargas
284	SPO 6337	S 4357	Ramalina maderensis	Lanzarote	18	03	2018	Malpaís de la Corona. En rocas volcánicas en malpaís	29.2033	-13.4283		18/03/2018	Sergio Pérez-Ortega & Israel Pérez-Vargas
8	SPO 6358	S 4362	Ramalina pluviariae	Lanzarote	18	03	2018	Malpaís de la Corona. En rocas volcánicas en malpaís	29.2033	-13.4283		18/03/2018	Sergio Pérez-Ortega & Israel Pérez-Vargas
283	SPO 6403	S 4376	Ramalina maderensis	Fuerteventura	19	03	2018	Fuerteventura, Malpaís de la Arena. En rocas volcánicas	28.6306	-13.9247		19/03/2018	Sergio Pérez-Ortega
4	SPO 6412	S 4384	Ramalina pluviariae	Fuerteventura	19	03	2018	Fuerteventura, Malpaís de la Arena. En rocas volcánicas	28.6306	-13.9247		19/03/2018	Sergio Pérez-Ortega
177	SPO 6450	S 4398	Ramalina decipiens	Fuerteventura	19	03	2018	Fuerteventura, Malpaís de la Arena. En rocas volcánicas	28.6306	-13.9247		19/03/2018	Sergio Pérez-Ortega
158	SPO 6466	S 4394	Ramalina decipiens	Fuerteventura	19	03	2018	Fuerteventura, Montaña de la Muda. En rocas volcánicas	28.6458	-13.9592		19/03/2018	Sergio Pérez-Ortega
167	SPO 6490	S 4425	Ramalina decipiens	Fuerteventura	19	03	2018	Fuerteventura, Montaña de la Muda. En rocas volcánicas	28.6458	-13.9592		19/03/2018	Sergio Pérez-Ortega
11	SPO 6505	S 4423	Ramalina pluviariae	Fuerteventura	19	03	2018	Fuerteventura, Montaña de la Muda. En rocas volcánicas	28.6458	-13.9592		19/03/2018	Sergio Pérez-Ortega
126	SPO 6512	S 4421	Ramalina decipiens	Fuerteventura	19	03	2018	Fuerteventura, Montaña de la Muda. En rocas volcánicas	28.6458	-13.9592		19/03/2018	Sergio Pérez-Ortega
282	SPO 6541	S 4410	Ramalina maderensis	Fuerteventura	20	03	2018	Fuerteventura, península de Jandía, Pico de Cuchillo del Ciervo. En paredes verticales	28.0903	-14.3778		20/03/2018	Sergio Pérez-Ortega
271	SPO 6547	S 4434	Ramalina maderensis	Fuerteventura	20	03	2018	Fuerteventura, alrededores del Pico del Aceitunal. Roquedos y paredes verticales	28.5474	-13.9569		20/03/2018	Sergio Pérez-Ortega
10	SPO 6555	S 4431	Ramalina pluviariae	Fuerteventura	20	03	2018	Fuerteventura, alrededores del Pico del Aceitunal. Roquedos y paredes verticales	28.5474	-13.9569		20/03/2018	Sergio Pérez-Ortega
12	SPO 6559	S 4429	Ramalina pluviariae	Fuerteventura	20	03	2018	Fuerteventura, alrededores del Pico del Aceitunal. Roquedos y paredes verticales	28.5474	-13.9569		20/03/2018	Sergio Pérez-Ortega
287	SPO 6564	S 4444	Ramalina maderensis	Fuerteventura	20	03	2018	Fuerteventura, alrededores del Pico del Aceitunal. Roquedos y paredes verticales	28.5474	-13.9569		20/03/2018	Sergio Pérez-Ortega
172	SPO 6566	S 4442	Ramalina decipiens	Fuerteventura	20	03	2018	Fuerteventura, alrededores del Pico del Aceitunal. Roquedos y paredes verticales	28.5474	-13.9569		20/03/2018	Sergio Pérez-Ortega
118	TFC 12567	S 866	Ramalina decipiens	La Gomera	20	01	2012	Fortaleza Chipude	28.0997	-17.2767		20/01/2012	Israel Pérez-Vargas
120	SPO 7484	S 5252	Ramalina decipiens	Tenerife	29	10	2018	Roques cerca de la crta. TF-12 desde Las Casas de la Cumbre hacia el Bailadero	28.5426	-16.2198		29/10/2018	Sergio Pérez-Ortega, Miguel Blázquez & Israel Pérez-Vargas
199	SPO 7713	S 5208	Ramalina fortunata	Tenerife	29	10	2018	Alrededores del mirador de Aguaide, sendero hacia la costa.	28.5636	-16.2961		29/10/2018	Sergio Pérez-Ortega, Miguel Blázquez & Israel Pérez-Vargas
195	SPO 7723	S 5214	Ramalina fortunata	Tenerife	29	10	2018	Alrededores del mirador de Aguaide, sendero hacia la costa.	28.5636	-16.2961		29/10/2018	Sergio Pérez-Ortega, Miguel Blázquez & Israel Pérez-Vargas
198	SPO 7809	S 5247	Ramalina fortunata	Tenerife	29	10	2018	Risco 'El Mogote' en la carretera a Taganana	28.5581	-16.2056		29/10/2018	Sergio Pérez-Ortega, Miguel Blázquez & Israel Pérez-Vargas
121	SPO 7815	S 5216	Ramalina decipiens	Tenerife	29	10	2018	Alrededores del mirador de Aguaide	28.5647	-16.2949		29/10/2018	Sergio Pérez-Ortega, Miguel Blázquez & Israel Pérez-Vargas
113	SPO 7816	S 5215	Ramalina decipiens	Tenerife	29	10	2018	Alrededores del mirador de Aguaide	28.5647	-16.2949		29/10/2018	Sergio Pérez-Ortega, Miguel Blázquez & Israel Pérez-Vargas
196	SPO 7817	S 5220	Ramalina fortunata	Tenerife	29	10	2018	Alrededores del mirador de Aguaide, sendero hacia la costa.	28.5636	-16.2961		29/10/2018	Sergio Pérez-Ortega, Miguel Blázquez & Israel Pérez-Vargas
207	SPO 7819	S 5210	Ramalina fortunata	Tenerife	29	10	2018	Alrededores del mirador de Aguaide, sendero hacia la costa.	28.5636	-16.2961		29/10/2018	Sergio Pérez-Ortega, Miguel Blázquez & Israel Pérez-Vargas
183	SPO 7897	S 5530	Ramalina sp. 2	Tenerife	29	10	2018	Roques cerca de la crta. TF-12 desde Las Casas de la Cumbre hacia el Bailadero	28.5426	-16.2198		29/10/2018	Sergio Pérez-Ortega, Miguel Blázquez & Israel Pérez-Vargas
201	SPO 7922	S 5218	Ramalina fortunata	Tenerife	29	10	2018	Alrededores del mirador de Aguaide	28.5647	-16.2949		29/10/2018	Sergio Pérez-Ortega, Miguel Blázquez & Israel Pérez-Vargas
53	SPO 8131	S 5228	Ramalina hamulosa	Tenerife	29	10	2018	El Palmar. Roques al oeste del pueblo	28.3474	-16.8472		29/10/2018	Sergio Pérez-Ortega, Miguel Blázquez & Israel Pérez-Vargas
52	SPO 8142	S 5227	Ramalina hamulosa	Tenerife	29	10	2018	El Palmar. Roques al oeste del pueblo	28.3474	-16.8472		29/10/2018	Sergio Pérez-Ortega, Miguel Blázquez & Israel Pérez-Vargas
115	SPO 8163	S 5614	Ramalina decipiens	Tenerife	29	10	2018	El Palmar. Roques al oeste del pueblo	28.3474	-16.8472		29/10/2018	Sergio Pérez-Ortega, Miguel Blázquez & Israel Pérez-Vargas
39	SPO 8164	S 5253	Ramalina papyracea	Tenerife	29	10	2018	El Palmar. Roques al oeste del pueblo	28.3474	-16.8472		29/10/2018	Sergio Pérez-Ortega, Miguel Blázquez & Israel Pérez-Vargas
222	TFC 14908	IPV 209	Ramalina maderensis	Porto Santo	29	02	2016	Pico Branco (Pico das Urdes)	33.0939	-16.3006		29/02/2016	Israel Pérez-Vargas
229	TFC 14913	IPV 214	Ramalina maderensis	Porto Santo	29	02	2016	Branco-Cha	33.0942	-16.3172		29/02/2016	Israel Pérez-Vargas
76	TFC 14933	IPV 265	Ramalina erosa	Porto Santo	29	02	2016	Pico Branco (Pico das Urdes)	33.0939	-16.3006		29/02/2016	Israel Pérez-Vargas
165	TFC 14961	IPV 293	Ramalina decipiens	Porto Santo	29	02	2016	Branco-Cha	33.0942	-16.3172		29/02/2016	Israel Pérez-Vargas
131	SPO 7621	S 5482	Ramalina decipiens	Tenerife	30	10	2018	Montaña de Taco. Pequeños roquedos entre formación de tabaiba amarga y cardón	28.3724	-16.8353		30/10/2018	Sergio Pérez-Ortega, Miguel Blázquez & Israel Pérez-Vargas
203	SPO 7628	S 5219	Ramalina fortunata	Tenerife	30	10	2018	Montaña de Taco. Pequeños roquedos entre formación de tabaiba amarga y cardón	28.3724	-16.8353		30/10/2018	Sergio Pérez-Ortega, Miguel Blázquez & Israel Pérez-Vargas
123	SPO 8023	S 5250	Ramalina decipiens	Tenerife	30	10	2018	Roquedos volcánicos alrededor del mirador de Altos de Baracán y en la subida a el Baracán	28.3283	-16.8561		30/10/2018	Sergio Pérez-Ortega, Miguel Blázquez & Israel Pérez-Vargas
128	SPO 8030	S 5579	Ramalina decipiens	Tenerife	30	10	2018	Roquedos volcánicos alrededor del mirador de Altos de Baracán y en la subida a el Baracán	28.3283	-16.8561		30/10/2018	Sergio Pérez-Ortega, Miguel Blázquez & Israel Pérez-Vargas
124	SPO 8072	S 5590	Ramalina decipiens	Tenerife	30	10	2018	Roquedos volcánicos alrededor del mirador de Altos de Baracán y en la subida a el Baracán	28.3283	-16.8561		30/10/2018	Sergio Pérez-Ortega, Miguel Blázquez & Israel Pérez-Vargas
37	NO SABEMOS DÓNDE ESTÁ ESTO…	S 639	Ramalina sabinosae	El Hierro	¿?	¿?	¿?	Sabinar de la dehesa. Mirador del Basco	27.755	-18.1181		¿?/¿?/¿?	Sergio Pérez-Ortega
147	NO SABEMOS DÓNDE ESTÁ ESTO…	S 640	Ramalina decipiens	El Hierro	¿?	¿?	¿?	Sabinar de la dehesa. Formación de Juniperus turbinata ssp. canariensis.	27.7472	-18.1269		¿?/¿?/¿?	Sergio Pérez-Ortega
139	NO SABEMOS DÓNDE ESTÁ ESTO…	S 642	Ramalina decipiens	El Hierro	¿?	¿?	¿?	Sabinar de la dehesa. Formación de Juniperus turbinata ssp. canariensis.	27.7472	-18.1269		¿?/¿?/¿?	Sergio Pérez-Ortega
210	NO SABEMOS DÓNDE ESTÁ ESTO…	S 645	Ramalina maderensis	El Hierro	¿?	¿?	¿?	Crta. Desde el Verodal hasta el Sabinal.	27.7536	-18.1442		¿?/¿?/¿?	Sergio Pérez-Ortega
38	NO SABEMOS DÓNDE ESTÁ ESTO…	S 647	Ramalina sabinosae	El Hierro	¿?	¿?	¿?	Sabinar de la dehesa. Formación de Juniperus turbinata ssp. canariensis.	27.7472	-18.1269		¿?/¿?/¿?	Sergio Pérez-Ortega
148	NO SABEMOS DÓNDE ESTÁ ESTO…	S 650	Ramalina decipiens	El Hierro	¿?	¿?	¿?	Sabinar de la dehesa. Formación de Juniperus turbinata ssp. canariensis.	27.7472	-18.1269		¿?/¿?/¿?	Sergio Pérez-Ortega
293	SPO 4798	S 5366	Ramalina maderensis	Sao Vicente	¿?	¿?	¿?	loc 746	16.8895	-24.9564		¿?/¿?/¿?	Sergio Pérez-Ortega, Israel Pérez-Vargas & Isaac Garrido-Benavent
300	SPO 4833	S 5365	Ramalina maderensis	Sal	¿?	¿?	¿?	loc 796	16.8212	-22.9103		¿?/¿?/¿?	Sergio Pérez-Ortega, Israel Pérez-Vargas & Isaac Garrido-Benavent
299	SPO 4862	S 5361	Ramalina maderensis	Sao Vicente	¿?	¿?	¿?	loc 746	16.8895	-24.9564		¿?/¿?/¿?	Sergio Pérez-Ortega, Israel Pérez-Vargas & Isaac Garrido-Benavent
302	SPO 4883	S 5358	Ramalina maderensis	Sao Vicente	¿?	¿?	¿?	loc 746	16.8895	-24.9564		¿?/¿?/¿?	Sergio Pérez-Ortega, Israel Pérez-Vargas & Isaac Garrido-Benavent
294	SPO 4933	S 5357	Ramalina maderensis	Sao Vicente	¿?	¿?	¿?	loc 746	16.8895	-24.9564		¿?/¿?/¿?	Sergio Pérez-Ortega, Israel Pérez-Vargas & Isaac Garrido-Benavent
306	SPO 5024	S 5372	Ramalina maderensis	Sal	¿?	¿?	¿?	loc 796	16.8212	-22.9103		¿?/¿?/¿?	Sergio Pérez-Ortega, Israel Pérez-Vargas & Isaac Garrido-Benavent
295	SPO 5096	S 5364	Ramalina maderensis	Sao Vicente	¿?	¿?	¿?	loc 746	16.8895	-24.9564		¿?/¿?/¿?	Sergio Pérez-Ortega, Israel Pérez-Vargas & Isaac Garrido-Benavent
303	SPO 5160	S 5362	Ramalina maderensis	Sao Vicente	¿?	¿?	¿?	loc 746	16.8895	-24.9564		¿?/¿?/¿?	Sergio Pérez-Ortega, Israel Pérez-Vargas & Isaac Garrido-Benavent
298	SPO 5171	S 5360	Ramalina maderensis	Sao Vicente	¿?	¿?	¿?	loc 746	16.8895	-24.9564		¿?/¿?/¿?	Sergio Pérez-Ortega, Israel Pérez-Vargas & Isaac Garrido-Benavent
297	SPO 5211	S 5367	Ramalina maderensis	Sal	¿?	¿?	¿?	loc 796	16.8212	-22.9103		¿?/¿?/¿?	Sergio Pérez-Ortega, Israel Pérez-Vargas & Isaac Garrido-Benavent
304	SPO 5217	S 5371	Ramalina maderensis	Sal	¿?	¿?	¿?	loc 796	16.8212	-22.9103		¿?/¿?/¿?	Sergio Pérez-Ortega, Israel Pérez-Vargas & Isaac Garrido-Benavent
301	SPO 5222	S 5370	Ramalina maderensis	Sal	¿?	¿?	¿?	loc 796	16.8212	-22.9103		¿?/¿?/¿?	Sergio Pérez-Ortega, Israel Pérez-Vargas & Isaac Garrido-Benavent
89	SPO 6799	S 4949	Ramalina erosa	Porto Santo	¿?	¿?	¿?	Zona sur del Pico do Castelo. En rocas volcánicas	33.0794	-16.3346		¿?/¿?/¿?	Sergio Pérez-Ortega
223	SPO 6801	S 4951	Ramalina maderensis	Porto Santo	¿?	¿?	¿?	Zona sur del Pico do Castelo. En rocas volcánicas	33.0794	-16.3346		¿?/¿?/¿?	Sergio Pérez-Ortega
14	SPO 6802	S 4952	Ramalina nematodes	Porto Santo	¿?	¿?	¿?	Zona sur del Pico do Castelo. En rocas volcánicas	33.0794	-16.3346		¿?/¿?/¿?	Sergio Pérez-Ortega
82	SPO 6803	S 4953	Ramalina erosa	Porto Santo	¿?	¿?	¿?	Zona sur del Pico do Castelo. En rocas volcánicas	33.0794	-16.3346		¿?/¿?/¿?	Sergio Pérez-Ortega
219	SPO 6807	S 4955	Ramalina maderensis	Porto Santo	¿?	¿?	¿?	Zona sur del Pico do Castelo. En rocas volcánicas	33.0794	-16.3346		¿?/¿?/¿?	Sergio Pérez-Ortega
80	SPO 6809	S 4957	Ramalina erosa	Porto Santo	¿?	¿?	¿?	Zona sur del Pico do Castelo. En rocas volcánicas	33.0794	-16.3346		¿?/¿?/¿?	Sergio Pérez-Ortega
107	SPO 6823	S 4965	Ramalina sampaiana	Porto Santo	¿?	¿?	¿?	Zona sur del Pico do Castelo. En rocas volcánicas	33.0794	-16.3346		¿?/¿?/¿?	Sergio Pérez-Ortega
18	SPO 6891	S 4993	Ramalina nematodes	Porto Santo	¿?	¿?	¿?	Pico do Castelo	33.0816	-16.3349		¿?/¿?/¿?	Sergio Pérez-Ortega
98	SPO 6927	S 5012	Ramalina sampaiana	Porto Santo	¿?	¿?	¿?	Pico do Castelo	33.0816	-16.3349		¿?/¿?/¿?	Sergio Pérez-Ortega
22	SPO 6968	S 5023	Ramalina nematodes	Porto Santo	¿?	¿?	¿?	Pico do Castelo	33.0816	-16.3349		¿?/¿?/¿?	Sergio Pérez-Ortega
106	SPO 6984	S 5033	Ramalina sampaiana	Porto Santo	¿?	¿?	¿?	Pico do Castelo	33.0816	-16.3349		¿?/¿?/¿?	Sergio Pérez-Ortega
20	SPO 6986	S 5035	Ramalina nematodes	Porto Santo	¿?	¿?	¿?	Pico do Castelo	33.0816	-16.3349		¿?/¿?/¿?	Sergio Pérez-Ortega
163	SPO 6998	S 5040	Ramalina decipiens	Porto Santo	¿?	¿?	¿?	Pico do Castelo	33.0816	-16.3349		¿?/¿?/¿?	Sergio Pérez-Ortega
26	SPO 7016	S 5049	Ramalina nematodes	Porto Santo	¿?	¿?	¿?	Pico do Facho.	33.0668	-16.3378		¿?/¿?/¿?	Sergio Pérez-Ortega
88	SPO 7018	S 5050	Ramalina erosa	Porto Santo	¿?	¿?	¿?	Pico do Facho.	33.0668	-16.3378		¿?/¿?/¿?	Sergio Pérez-Ortega
100	SPO 7021	S 5052	Ramalina sampaiana	Porto Santo	¿?	¿?	¿?	Pico do Facho.	33.0668	-16.3378		¿?/¿?/¿?	Sergio Pérez-Ortega
105	SPO 7037	S 5061	Ramalina sampaiana	Porto Santo	¿?	¿?	¿?	Pico do Facho.	33.0668	-16.3378		¿?/¿?/¿?	Sergio Pérez-Ortega
94	SPO 7053	S 5070	Ramalina sampaiana	Porto Santo	¿?	¿?	¿?	Pico do Facho.	33.0668	-16.3378		¿?/¿?/¿?	Sergio Pérez-Ortega
84	SPO 7058	S 5072	Ramalina erosa	Porto Santo	¿?	¿?	¿?	Pico do Facho.	33.0668	-16.3378		¿?/¿?/¿?	Sergio Pérez-Ortega
79	SPO 7059	S 5073	Ramalina erosa	Porto Santo	¿?	¿?	¿?	Pico do Facho.	33.0668	-16.3378		¿?/¿?/¿?	Sergio Pérez-Ortega
96	SPO 7062	S 5075	Ramalina sampaiana	Porto Santo	¿?	¿?	¿?	Pico do Facho.	33.0668	-16.3378		¿?/¿?/¿?	Sergio Pérez-Ortega
91	SPO 7083	S 5081	Ramalina sampaiana	Porto Santo	¿?	¿?	¿?	Pico do Facho.	33.0668	-16.3378		¿?/¿?/¿?	Sergio Pérez-Ortega
72	SPO 7097	S 5089	Ramalina erosa	Porto Santo	¿?	¿?	¿?	Pico do Facho.	33.0668	-16.3378		¿?/¿?/¿?	Sergio Pérez-Ortega
90	SPO 7111	S 5097	Ramalina sampaiana	Porto Santo	¿?	¿?	¿?	Pico do Facho.	33.0668	-16.3378		¿?/¿?/¿?	Sergio Pérez-Ortega
248	SPO 7127	S 5105	Ramalina maderensis	Porto Santo	¿?	¿?	¿?	Subida y alrededores del Pico Branco y Terra Châ	33.0939	-16.3033		¿?/¿?/¿?	Sergio Pérez-Ortega
240	SPO 7150	S 5116	Ramalina maderensis	Porto Santo	¿?	¿?	¿?	Subida al Pico de Ana Ferreira	33.0471	-16.3679		¿?/¿?/¿?	Sergio Pérez-Ortega
70	SPO 7152	S 5117	Ramalina erosa	Porto Santo	¿?	¿?	¿?	Subida y alrededores del Pico Branco y Terra Châ	33.0939	-16.3033		¿?/¿?/¿?	Sergio Pérez-Ortega
13	SPO 7165	S 5125	Ramalina nematodes	Porto Santo	¿?	¿?	¿?	Subida al Pico de Ana Ferreira	33.0471	-16.3679		¿?/¿?/¿?	Sergio Pérez-Ortega
185	SPO 7185	S 5131	Ramalina portosantana	Porto Santo	¿?	¿?	¿?	Subida y alrededores del Pico Branco y Terra Châ	33.0939	-16.3033		¿?/¿?/¿?	Sergio Pérez-Ortega
184	SPO 7188	S 5134	Ramalina portosantana	Porto Santo	¿?	¿?	¿?	Subida y alrededores del Pico Branco y Terra Châ	33.0939	-16.3033		¿?/¿?/¿?	Sergio Pérez-Ortega
97	SPO 7189	S 5135	Ramalina sampaiana	Porto Santo	¿?	¿?	¿?	Subida al Pico de Ana Ferreira	33.0471	-16.3679		¿?/¿?/¿?	Sergio Pérez-Ortega
30	SPO 7206	S 5138	Ramalina sp. 1	Porto Santo	¿?	¿?	¿?	Subida y alrededores del Pico Branco y Terra Châ	33.0939	-16.3033		¿?/¿?/¿?	Sergio Pérez-Ortega
142	TFC 10526	S 660	Ramalina decipiens	Lanzarote	¿?	¿?	¿?	Timanfaya. C58 L96	28.9984	-13.7441		¿?/¿?/¿?	Israel Pérez-Vargas
109	TFC 11021	S 628	Ramalina sampaiana	Porto Santo	¿?	¿?	¿?	Branco-Cha	33.0942	-16.3172		¿?/¿?/¿?	Israel Pérez-Vargas
189	TFC 11044	S 601	Ramalina portosantana	Porto Santo	¿?	¿?	¿?	Branco-Cha	33.0942	-16.3172		¿?/¿?/¿?	Israel Pérez-Vargas
187	TFC 11166	S 602	Ramalina portosantana	Porto Santo	¿?	¿?	¿?	P. Castelo	33.0806	-16.3336		¿?/¿?/¿?	Israel Pérez-Vargas
191	TFC 11329	S 633	Ramalina portosantana	Porto Santo	¿?	¿?	¿?	Pico Facho (cima)	33.0708	-16.3397		¿?/¿?/¿?	Israel Pérez-Vargas
164	TFC 11357	S 635	Ramalina decipiens	Porto Santo	¿?	¿?	¿?	Branco-Cha	33.0942	-16.3172		¿?/¿?/¿?	Israel Pérez-Vargas
235	TFC 11650	IPV 188	Ramalina maderensis	La Palma	¿?	¿?	¿?	Las Caletas, cruce con la pista de El Puertito (Fuencaliente)	28.4956	-17.8249		¿?/¿?/¿?	Israel Pérez-Vargas
211	TFC 11670	S 603	Ramalina maderensis	La Palma	¿?	¿?	¿?	LP5	28.4975	-17.8219		¿?/¿?/¿?	Israel Pérez-Vargas
217	TFC 11691	S 604	Ramalina maderensis	La Palma	¿?	¿?	¿?	LP5	28.4975	-17.8219		¿?/¿?/¿?	Israel Pérez-Vargas
112	TFC 11825	S 619	Ramalina decipiens	Tenerife	¿?	¿?	¿?	TFRA	28.5589	-16.2061		¿?/¿?/¿?	Israel Pérez-Vargas
197	TFC 11829	S 594	Ramalina fortunata	Tenerife	¿?	¿?	¿?	TFRA	28.5589	-16.2061		¿?/¿?/¿?	Israel Pérez-Vargas
114	TFC 11834	S 895	Ramalina decipiens	Tenerife	¿?	¿?	¿?	TFRA	28.5589	-16.2061		¿?/¿?/¿?	Israel Pérez-Vargas
27	TFC 11852	S 618	Ramalina sp. 1	Tenerife	¿?	¿?	¿?	TFRA2	28.5586	-16.2058		¿?/¿?/¿?	Israel Pérez-Vargas
170	TFC 11901	S 620	Ramalina decipiens	Fuerteventura	¿?	¿?	¿?	Fuerteventura. La Muda.	28.5678	-13.9572		¿?/¿?/¿?	Israel Pérez-Vargas
125	TFC 11985	S 638	Ramalina decipiens	Fuerteventura	¿?	¿?	¿?	FuAc2	28.6378	-13.9342		¿?/¿?/¿?	Israel Pérez-Vargas
156	TFC 12065	S 622	Ramalina decipiens	Fuerteventura	¿?	¿?	¿?	FuVa2	28.6378	-13.9342		¿?/¿?/¿?	Israel Pérez-Vargas
267	TFC 12071	S 608	Ramalina maderensis	Fuerteventura	¿?	¿?	¿?	FuVa2	28.6378	-13.9342		¿?/¿?/¿?	Israel Pérez-Vargas
268	TFC 12087	S 607	Ramalina maderensis	Fuerteventura	¿?	¿?	¿?	FuVa1	28.6303	-13.9219		¿?/¿?/¿?	Israel Pérez-Vargas
29	TFC 12593	S 868	Ramalina sp. 1	La Gomera	¿?	¿?	¿?	Desde SS a Hermigua	28.1292	-17.1511		¿?/¿?/¿?	Israel Pérez-Vargas
51	TFC 12597	S 847	Ramalina hamulosa	La Gomera	¿?	¿?	¿?	Desde SS a Hermigua	28.1292	-17.1511		¿?/¿?/¿?	Israel Pérez-Vargas
231	TFC 14894	IPV 195	Ramalina maderensis	Porto Santo	¿?	¿?	¿?	P. Mª Jiménez	33.0436	-16.37		¿?/¿?/¿?	Israel Pérez-Vargas
132	SPO 7573	S 5255	Ramalina decipiens	La Gomera	01	11	2018	Camino en perpendicular a la carretera TF-711 con Pinus, Erica y roquedos	28.1906	-17.2292		01/11/2018	Sergio Pérez-Ortega, Miguel Blázquez & Israel Pérez-Vargas
134	SPO 7587	S 5256	Ramalina decipiens	La Gomera	01	11	2018	Camino en perpendicular a la carretera TF-711 con Pinus, Erica y roquedos	28.1906	-17.2292		01/11/2018	Sergio Pérez-Ortega, Miguel Blázquez & Israel Pérez-Vargas
61	SPO 7592	S 5224	Ramalina hamulosa	La Gomera	01	11	2018	Roquedos y paredores en el camino al mirador de El Santo	28.1294	-17.3253		01/11/2018	Sergio Pérez-Ortega, Miguel Blázquez & Israel Pérez-Vargas
54	SPO 7593	S 5226	Ramalina hamulosa	La Gomera	01	11	2018	Roquedos y paredores en el camino al mirador de El Santo	28.1294	-17.3253		01/11/2018	Sergio Pérez-Ortega, Miguel Blázquez & Israel Pérez-Vargas
119	SPO 7645	S 5245	Ramalina decipiens	La Gomera	01	11	2018	Roquedos y paredores en el risco de Heredia	28.1311	-17.3231		01/11/2018	Sergio Pérez-Ortega, Miguel Blázquez & Israel Pérez-Vargas
117	SPO 7667	S 5246	Ramalina decipiens	La Gomera	01	11	2018	Roquedos y paredores en el risco de Heredia	28.1311	-17.3231		01/11/2018	Sergio Pérez-Ortega, Miguel Blázquez & Israel Pérez-Vargas
122	SPO 7740	S 5499	Ramalina decipiens	La Gomera	01	11	2018	Roquedos y arbustos cercanos al embalse de Amalahuigue	28.1894	-17.2164		01/11/2018	Sergio Pérez-Ortega, Miguel Blázquez & Israel Pérez-Vargas
140	SPO 7786	S 5254	Ramalina decipiens	La Gomera	01	11	2018	Roquedos y arbustos cercanos al embalse de Amalahuigue	28.1894	-17.2164		01/11/2018	Sergio Pérez-Ortega, Miguel Blázquez & Israel Pérez-Vargas
66	SPO 7801	S 5222	Ramalina hamulosa	La Gomera	01	11	2018	Roquedos al sur de Imada	28.0753	-17.2372		01/11/2018	Sergio Pérez-Ortega, Miguel Blázquez & Israel Pérez-Vargas
48	SPO 7828	S 5520	Ramalina gomerana	La Gomera	01	11	2018	Mirador de los Roques	28.1092	-17.2161		01/11/2018	Sergio Pérez-Ortega, Miguel Blázquez & Israel Pérez-Vargas
130	SPO 7843	S 5524	Ramalina decipiens	La Gomera	01	11	2018	Roquedos al sur de Imada	28.0753	-17.2372		01/11/2018	Sergio Pérez-Ortega, Miguel Blázquez & Israel Pérez-Vargas
133	SPO 7844	S 5249	Ramalina decipiens	La Gomera	01	11	2018	Roquedos al sur de Imada	28.0753	-17.2372		01/11/2018	Sergio Pérez-Ortega, Miguel Blázquez & Israel Pérez-Vargas
67	SPO 7850	S 5243	Ramalina hamulosa	La Gomera	01	11	2018	Roquedos al sur de Imada	28.0753	-17.2372		01/11/2018	Sergio Pérez-Ortega, Miguel Blázquez & Israel Pérez-Vargas
49	SPO 7855	S 5525	Ramalina gomerana	La Gomera	01	11	2018	Mirador de los Roques	28.1092	-17.2161		01/11/2018	Sergio Pérez-Ortega, Miguel Blázquez & Israel Pérez-Vargas
50	SPO 7938	S 5234	Ramalina gomerana	La Gomera	01	11	2018	Roquedos y paredores en el risco de Heredia	28.1311	-17.3231		01/11/2018	Sergio Pérez-Ortega, Miguel Blázquez & Israel Pérez-Vargas
56	SPO 8104	S 5223	Ramalina hamulosa	La Gomera	01	11	2018	Roquedos y paredores en el camino al mirador de El Santo	28.1294	-17.3253		01/11/2018	Sergio Pérez-Ortega, Miguel Blázquez & Israel Pérez-Vargas
59	SPO 8128	S 5230	Ramalina hamulosa	La Gomera	01	11	2018	Roquedos y paredores en el risco de Heredia	28.1311	-17.3231		01/11/2018	Sergio Pérez-Ortega, Miguel Blázquez & Israel Pérez-Vargas
221	TFC 14902	IPV 203	Ramalina maderensis	Porto Santo	01	03	2016	Pico Facho	33.0708	-16.3397		01/03/2016	Israel Pérez-Vargas
190	TFC 14962	IPV 294	Ramalina portosantana	Porto Santo	01	03	2016	Pico do Facho (cima)	33.0708	-16.3397		01/03/2016	Israel Pérez-Vargas
186	TFC 14963	IPV 295	Ramalina portosantana	Porto Santo	01	03	2016	Pico do Facho (cima)	33.0708	-16.3397		01/03/2016	Israel Pérez-Vargas
188	TFC 14964	IPV 296	Ramalina portosantana	Porto Santo	01	03	2016	Alrededores Pico Facho	33.0708	-16.3397		01/03/2016	Israel Pérez-Vargas
166	TFC 14965	IPV 297	Ramalina decipiens	Porto Santo	01	03	2016	Pico Facho	33.0708	-16.3397		01/03/2016	Israel Pérez-Vargas
41	MB 101	S 5635	Ramalina papyracea	La Palma	03	11	2018	Montaña del Viento, Fuencaliente.	28.4711	-17.8364		03/11/2018	Miguel Blázquez Vallejo & Israel Pérez Vargas
151	MB 159	S 5921	Ramalina decipiens	La Palma	03	11	2018	Ladera del volcán San Antonio, Fuencaliente.	28.4864	-17.8508		03/11/2018	Miguel Blázquez Vallejo & Israel Pérez Vargas
137	MB 163	S 5924	Ramalina decipiens	La Palma	03	11	2018	Ladera del volcán San Antonio, Fuencaliente.	28.4864	-17.8508		03/11/2018	Miguel Blázquez Vallejo & Israel Pérez Vargas
146	MB 214	S 5899	Ramalina decipiens	La Palma	03	11	2018	Ladera del volcán San Antonio, Fuencaliente.	28.4864	-17.8508		03/11/2018	Miguel Blázquez Vallejo & Israel Pérez Vargas
136	MB 227	S 5903	Ramalina decipiens	La Palma	03	11	2018	Ladera del volcán San Antonio, Fuencaliente.	28.4864	-17.8508		03/11/2018	Miguel Blázquez Vallejo & Israel Pérez Vargas
138	MB 66	S 5241	Ramalina decipiens	La Palma	03	11	2018	Volcán Teneguía.	28.4772	-17.8503		03/11/2018	Miguel Blázquez Vallejo & Israel Pérez Vargas
213	MB 70	S 5242	Ramalina maderensis	La Palma	03	11	2018	Entre Las Caletas y el faro de Fuencaliente.	28.4911	-17.8303		03/11/2018	Miguel Blázquez Vallejo & Israel Pérez Vargas
218	MB 77	S 5238	Ramalina maderensis	La Palma	03	11	2018	Entre Las Caletas y el faro de Fuencaliente.	28.4911	-17.8303		03/11/2018	Miguel Blázquez Vallejo & Israel Pérez Vargas
278	MB 78	S 5239	Ramalina maderensis	La Palma	03	11	2018	Entre Las Caletas y el faro de Fuencaliente.	28.4911	-17.8303		03/11/2018	Miguel Blázquez Vallejo & Israel Pérez Vargas
212	MB 81	S 5237	Ramalina maderensis	La Palma	03	11	2018	Entre Las Caletas y el faro de Fuencaliente.	28.4911	-17.8303		03/11/2018	Miguel Blázquez Vallejo & Israel Pérez Vargas
241	SPO 7242	S 5143	Ramalina maderensis	Madeira	06	08	2018	Ponta de São Lourenço	32.7467	-16.6853		06/08/2018	Sergio Pérez-Ortega
245	SPO 7246	S 5146	Ramalina maderensis	Madeira	06	08	2018	Ponta de São Lourenço	32.7467	-16.6853		06/08/2018	Sergio Pérez-Ortega
286	OJO ESTAS NO TIENEN NÚMERO DE RECOLECTOR EN EL SOBRE	S 6159	Ramalina maderensis	Gran Canaria	07	02	2019	Hacia la Aldea, SW de Tamadaba.	28.0339	-15.7553		07/02/2019	Israel Pérez-Vargas
276	OJO ESTAS NO TIENEN NÚMERO DE RECOLECTOR EN EL SOBRE	S 6164	Ramalina maderensis	Gran Canaria	07	02	2019	Hacia la Aldea, SW de Tamadaba.	28.0339	-15.7553		07/02/2019	Israel Pérez-Vargas
111	OJO ESTAS NO TIENEN NÚMERO DE RECOLECTOR EN EL SOBRE	S 6140	Ramalina decipiens	Gran Canaria	08	02	2019	Sobre El Gamonal.	28.017	-15.5006		08/02/2019	Israel Pérez-Vargas
266	OJO ESTAS NO TIENEN NÚMERO DE RECOLECTOR EN EL SOBRE	S 6141	Ramalina maderensis	Gran Canaria	08	02	2019	Caldera al norte del Lentiscal.	28.0608	-15.4708		08/02/2019	Israel Pérez-Vargas
265	OJO ESTAS NO TIENEN NÚMERO DE RECOLECTOR EN EL SOBRE	S 6157	Ramalina maderensis	Gran Canaria	08	02	2019	Caldera al norte del Lentiscal.	28.0608	-15.4708		08/02/2019	Israel Pérez-Vargas
